# Supplementary material for: Interaction between Cu and Thiols of Biological and Environmental Importance: Case Study Using Combined Spectrophotometric/Bathocuproine Sulfonate Disodium Salt Hydrate (BCS) Assay
Source: Molecules. 2023 Jun 28;28(13):5065. doi: 10.3390/molecules28135065 (PMC10343574; doi:10.3390/molecules28135065)
Supplement: Supplementary file 1 [file molecules-28-05065-s001.zip]

Archive with 1 entries (1 files):
- molecules-2451738-supplementary.pdf
